# Supplementary material for: Sequential Fermentation in Red Wine cv. Babić Production: The Influence of Torulaspora delbrueckii and Lachancea thermotolerans Yeasts on the Aromatic and Sensory Profile
Source: Foods. 2024 Jun 25;13(13):2000. doi: 10.3390/foods13132000 (PMC11241832; doi:10.3390/foods13132000)
Supplement: Supplementary file 1 [file foods-13-02000-s001.zip]

Archive with 2 entries (2 files):
- foods-3051206-Table S1.pdf
- foods-3051206-Table S2.pdf
